# Supplementary material for: Double burden of malnutrition in Nepal: A trend analysis of protein-energy malnutrition and High Body Mass Index using the data from Global Burden of Disease 2010–2019
Source: PLoS One. 2022 Sep 29;17(9):e0273485. doi: 10.1371/journal.pone.0273485 (PMC9521909; doi:10.1371/journal.pone.0273485)
Supplement: S1 File — (XLSX) [file pone.0273485.s001.xlsx]

## Sheet: Steps
Steps used for extracting data from Global Burden of Disease Database for our study
1. Visit the GBD results where the database is located- https://vizhub.healthdata.org/gbd-results/
2. Select the following pre-sets from the left bar
For protein-energy malnutrition
GBD estimate-	Cause of death or injury
Measure	deaths, DALY, YLL, YLD
Metric	rate
Cause	protein-energy malnutrition
Location	South Asia, Nepal, India, Pakistan, Bangladesh, Bhutan, Maldives, Afghanistan
Age	Age standarized, <5, 5-9,10-14,15-19,20-24,25-29,30-34,35-39,40-44,45-49,50-54,55-59,60-64,65-69,70-74,75-79, 80 plus
Sex	All sexes, male, female
Annual rate of change	Off
Year	2010-2019
For high body mass index
GBD estimate-	Risk factors
Measure	deaths, DALY, YLL, YLD
Metric	rate
Cause	High body-mass index
Location	South Asia, Nepal, India, Pakistan, Bangladesh, Bhutan, Maldives, Afghanistan
Age	Age standarized, <5, 5-9,10-14,15-19,20-24,25-29,30-34,35-39,40-44,45-49,50-54,55-59,60-64,65-69,70-74,75-79, 80 plus
Sex	All sexes, male, female
Annual rate of change	Off
Year	2010-2019
3. After selecting the above presets - click sign in to search, and create an account
4. Confirm that the presets are selected as above specification
5. Click download
6. In the dialog box, select "both", and submit
7. You'll receive an email once the dataset is created according to your request and is ready to download

## Sheet: Table 1
DALY, YLL, YLD, Death for PEM and High BMI among South Asian Countries (2019)
Age Standardized Rates per 100,000 population
Year	PEM Death	PEM DALY	PEM YLD	PEM YLL	High BMI Death	High BMI DALY	High BMI YLD	High BMI YLL
South Asia	1.68 (2.21-1.23)	217.60 (275.54-167.94)	106.91 (150.39-68.02)	110.68 (150.02-77.87)	52.78 (77.93- 30.92)	1769.15 (2440.57- 1043.51)	373.15 (571.24 -215.54)	1356.58 (1945.68-812.62)
Nepal	5.221289 (6.86-3.89)	208.01 (274.82-154.06)	45.94 (66.65-29.22)	162.06 (228.40-114.11)	42.14 (70.53-20.02)	1354.33 (2144.73-707.98)	310.15 (497.09-157.17)	1044.18 (1689.75-510.56)
Bangladesh	2.03 (2.70-1.42)	139.97 (193.56 -98.33)	46.17 (65.07-29.04)	93.79 (144.50-55.63)	33.29 (56.83-15.18)	1149.48 (1836.28-590.90)	233.99 (389.63-117.07)	915.49 (1489.42-452.11)
Bhutan	0.51 (1.23-0.18)	83.61 (141.93-50.51)	46.83 (70.61-28.17)	36.77 (94.71-12.86)	55.74 (87.03- 27.83)	1733.59 (2601.51-972.05)	385.60 (597.06-217.41)	1347.98 (2088.36-726.66)
India	1.18 (1.77-0.77)	208.04 (274.31-153.14)	125.37 (176.17-79.73)	82.67 (127.20-52.79)	51.59 (75.68-30.12)	1697.83 (2370.73-1015.12)	383.16 (585.03-223.20)	1314.66 (1909.49-784.11)
Pakistan	3.50 (4.84-2.40)	287.44 (388.80-209.55)	56.24(79.84-36.34)	231.20 (327.84-154.47)	92.24 (141.10-51.29)	2777.63 (4165.90-1605.49)	447.23 (699.17-245.93)	2330.39 (3548.34-1308.63)
Sri Lanka	0.76 (1.01-0.57)	142.87 (196.35-96.13)	129.49 (183.10-81.61)	13.38 (17.94-10.01)	66.84 (104.80-36.77)	2073.38 (3078.99-1210.16)	659.88 (989.68-369.35)	1413.49 (2195.84-791.38)
Afghanistan	2.38 (3.61-1.57)	202.04 (300.72-137.94)	37.0 (52.28-23.27)	165.04 (262.13-102.69)	177.28(256.14-109.10)	5098.61(7244.70-3230.86)	670.18 (985.84-413.34)	4428.42 (6447.93-2732.61)
Maldives	1.28 (1.61-0.98	185.89 (261.52-124.41)	161.83 (237.78-101.59)	24.06 (30.78-18.86)	35.54 (58.66-17.96)	1229.06 (1838.10-699.19)	376.09 (591.59-204.21)	852.97 (1307.06-467.49)

## Sheet: Fig1
Trend of DALY for Protein Energy Malnutrition and High BMI in Nepal (2010-2019)
Age Standardized Rates per 100,000 population
Year	High BMI Total	High BMI Male	High BMI Female	PEM total	PEM Male	PEM Female
2010	953.025	1011.96	896.397	390.172	324.096	457.048
2011	1008.53	1082.53	938.13	350.781	292.408	409.758
2012	1064.75	1150.05	984.327	319.399	267.152	372.028
2013	1121.11	1218.36	1030.15	307.249	258.117	356.685
2014	1168.76	1274.02	1071.1	283.473	240.033	326.98
2015	1218.49	1330.31	1115.52	265.524	227.254	303.698
2016	1258.12	1375.28	1151.15	248.786	215.496	281.803
2017	1294.24	1415.02	1184.95	234.955	205.726	263.766
2018	1327.08	1452.4	1214.62	217.033	191.348	242.099
2019	1354.34	1483.52	1239.43	208.014	183.438	231.803

## Sheet: Fig 2
Age-Wise distribution of DALY for PEM and High BMI in Nepal (2019)
Age	PEM (rates per 100,000 population)			Age	High BMI (rates per 100,000 population)
<5	912.006			<5	0.58724
5 to 9	82.9714			5 to 9	0.734324
10 to 14	40.6061			10 to 14	1.02634
15 to 19	44.3453			15 to 19	1.41612
20 to 24	60.4412			20 to 24	186.589
25 to 29	58.0863			25 to 29	295.365
30 to 34	78.7227			30 to 34	516.081
35 to 39	94.6906			35 to 39	881.93
40 to 44	122.083			40 to 44	1451.17
45 to 49	117.301			45 to 49	2372
50 to 54	123.39			50 to 54	3368.89
55 to 59	177.749			55 to 59	4095.62
60 to 64	194.979			60 to 64	5109.45
65 to 69	384.805			65 to 69	5892.73
70 to 74	307.41			70 to 74	5316.56
75 to 79	378.969			75 to 79	5304.79
80 plus	808.896			80 plus	3987.03

## Sheet: Fig 3
Change in DALYs due to various risk factors in Nepal between 2010-2019
Risk Factor	Change in DALY rate from 2010-2019 (rates per 100,000 population)
Child growth failure	-0.562175
Unsafe water, sanitation, and handwashing	-0.437797
Diet high in sugar-sweetened beverages	0.0451953
Diet high in trans fatty acids	0.00908236
Low physical activity	0.206568
Suboptimal breastfeeding	-0.597221
